# Supplementary material for: New Chromane-Based Derivatives as Inhibitors of Mycobacterium tuberculosis Salicylate Synthase (MbtI): Preliminary Biological Evaluation and Molecular Modeling Studies
Source: Molecules. 2018 Jun 21;23(7):1506. doi: 10.3390/molecules23071506 (PMC6099841; doi:10.3390/molecules23071506)
Supplement: Supplementary file 1 [file molecules-23-01506-s001.zip]

Archive with 1 entries (1 files):
- molecules-313198-supplementary.docx
